# Supplementary material for: Leveraging a Validated in silico Approach to Elucidate Genotype-Specific VP7 Epitopes and Antigenic Relationships of Porcine Rotavirus A
Source: Front Genet. 2020 Jul 31;11:828. doi: 10.3389/fgene.2020.00828 (PMC7411229; doi:10.3389/fgene.2020.00828)
Supplement: Supplementary file 4 [file Table_2.xlsx]

## Sheet: Sheet1
Supplemental Table 2. Amino acid alignment of putative B cell epitopes (pBCEs) for porcine RVA G9 based on US strains obtained between 2009-2014. Clusters correspond to putative antigenic clusters shown in Figure 4.
	Amino acid position	87	90	91	92	94	95	96	97	99	100	147	189	190	192	194	208	209	210	211	212	213	214	217	220	221	222	240	242	243
	Consensus residue	T	S	T	Q	G	D	T	E	K	N	T	Q	S	T	K	T	T	T	N	X	A	T	E	K	N	E	T	N	T
Orange Cluster	Colorado160	.	.	A	.	.	.	.	.	.	.	.	.	.	.	.	I	.	.	D	K	T	.	.	.	.	.	.	.	.
	Colorado212	.	.	.	.	.	.	.	.	.	.	.	.	.	.	.	I	.	.	.	K	T	.	.	.	.	.	.	.	.
	Colorado216	.	.	.	.	.	.	.	.	.	.	.	.	.	.	.	I	.	.	D	K	T	.	.	.	.	.	.	.	.
	Colorado220	.	.	.	.	.	.	.	.	.	.	.	.	.	.	.	I	.	.	.	K	T	.	.	.	.	.	.	.	.
	Colorado223	.	.	.	.	.	.	.	.	.	.	.	.	.	.	.	I	.	.	D	K	T	.	.	.	.	.	.	.	.
	Colorado95	.	.	.	.	.	.	.	.	.	.	.	.	.	.	.	I	.	.	D	K	T	.	.	.	.	.	.	.	.
	Illinois111	.	.	.	.	.	.	.	.	.	.	.	.	.	.	.	.	.	.	D	K	.	.	.	T	.	.	.	.	.
	Illinois121	.	.	.	.	.	.	.	.	.	.	.	.	.	.	.	.	.	.	D	K	.	.	.	T	.	.	.	.	.
	Illinois185	.	.	.	.	.	.	.	.	.	.	.	.	.	.	.	.	.	.	D	K	.	.	.	.	.	.	.	.	.
	Illinois204	.	.	.	.	.	.	.	.	.	.	.	.	.	.	.	.	.	.	.	K	.	.	.	T	.	.	.	.	.
	Illinois90	.	.	.	.	.	.	.	.	.	.	.	.	.	.	.	.	.	.	D	K	.	.	.	T	.	.	.	.	.
	Illinois92	N	.	I	.	.	.	.	.	.	.	.	.	.	.	.	I	.	.	.	K	.	.	.	T	.	.	.	.	.
	Illinois93	N	.	I	.	.	.	.	.	.	.	.	.	.	.	.	I	.	.	.	K	.	.	.	T	.	.	.	.	.
	Indiana63	.	.	.	.	.	.	.	.	.	.	.	.	.	.	.	I	.	.	.	K	.	.	.	T	.	.	.	.	.
	Indiana72	.	.	.	.	.	.	.	.	.	.	.	.	.	.	.	I	.	.	.	K	.	.	.	T	.	.	.	.	.
	Indiana80	.	.	.	.	.	.	.	.	.	.	.	.	.	.	.	.	.	.	.	K	.	.	.	T	.	.	.	.	.
	Iowa100	.	.	N	.	.	.	.	.	.	.	.	.	.	.	.	.	.	.	.	K	.	.	.	T	.	.	.	.	.
	Kansas210	.	.	I	.	.	.	N	.	.	.	.	.	.	.	.	I	.	.	.	K	.	.	.	T	.	.	.	.	.
	Minnesota152	.	.	.	.	.	.	N	.	.	.	.	.	.	.	.	.	.	.	.	K	.	.	.	T	.	.	.	.	.
	Minnesota153	.	.	.	.	.	.	.	.	.	.	.	.	.	.	.	.	.	.	.	K	.	.	.	T	.	.	.	.	.
	Minnesota195	.	.	.	.	.	.	N	.	.	.	.	.	.	.	.	.	.	.	.	K	.	.	.	T	.	.	.	.	.
	Minnesota206	.	.	.	.	.	.	N	.	.	.	.	.	.	.	.	.	.	.	.	K	.	.	.	T	.	.	.	.	.
	Minnesota224	.	.	.	.	.	.	.	.	.	D	.	.	.	.	.	I	.	.	.	K	.	.	.	T	.	.	.	.	.
	Missouri20	N	.	.	.	.	.	.	.	.	D	.	.	.	.	.	.	.	.	.	T	.	.	.	T	.	.	.	.	.
	Montana208	.	.	D	.	.	.	.	.	.	.	.	.	.	.	.	.	.	.	D	K	.	.	.	T	.	.	.	.	.
	Montana226	.	.	.	.	.	.	.	.	.	.	.	.	.	.	.	I	.	.	.	K	.	.	.	T	.	.	.	.	.
	Nebraska164	A	.	.	.	.	.	.	.	.	.	.	.	.	.	.	.	.	.	.	T	.	.	.	T	.	.	N	.	.
	Nebraska179	A	.	.	.	.	.	.	.	.	.	.	.	.	.	.	.	.	.	.	T	.	.	.	T	.	.	N	.	.
	Nebraska180	A	.	.	.	.	.	.	.	.	.	.	.	.	.	.	.	.	.	.	T	S	.	.	T	.	.	N	.	.
	Nebraska33	.	.	.	.	.	.	.	.	.	.	.	.	.	.	.	I	.	.	.	K	.	.	.	T	.	.	.	.	.
	Pennsylvania67	.	.	.	.	.	.	.	.	.	.	.	.	.	.	.	.	.	.	.	K	.	.	.	T	.	.	.	.	.
	SouthDakota124	.	.	.	.	.	.	.	.	.	.	.	.	.	.	.	.	.	.	.	K	.	.	.	T	.	.	.	.	.
	Prosystem G9 vaccine	.	.	.	.	.	.	.	.	.	.	.	.	.	.	.	I	.	.	.	K	.	.	.	T	.	.	.	.	.
Green Cluster	Illinois84	.	.	.	.	K	.	N	.	.	.	.	.	.	.	.	.	.	.	D	K	.	.	.	T	D	.	.	.	.
	Indiana118	.	.	.	.	R	.	.	.	.	.	.	.	.	.	.	I	.	.	D	K	T	.	.	T	.	.	.	.	.
	Indiana119	.	.	.	.	R	.	.	.	.	.	.	.	.	.	.	I	.	.	D	K	T	.	.	T	.	.	.	.	.
	Minnesota105	.	.	V	.	.	.	P	.	.	.	.	.	.	.	.	.	.	.	D	K	.	.	.	T	D	.	.	.	.
	Minnesota151	.	A	.	.	S	.	.	.	.	.	.	.	.	.	.	.	.	.	D	K	T	.	.	T	G	.	-	-	-
	Minnesota154	.	A	.	.	S	.	.	.	.	.	.	.	.	.	.	.	.	.	D	K	T	.	.	T	D	.	.	.	.
	Minnesota155	.	A	.	.	S	.	.	.	.	.	.	.	.	.	.	.	.	.	D	K	T	.	.	T	G	.	.	.	.
	Minnesota194	.	.	V	.	R	.	.	.	.	.	.	.	.	.	.	.	.	.	D	K	.	.	.	T	D	.	.	.	.
	Minnesota217	.	.	I	.	.	.	N	.	.	.	.	.	.	.	.	.	.	.	D	K	G	.	.	T	D	.	.	.	.
	Minnesota225	.	.	I	.	.	.	N	.	.	.	.	.	.	.	.	.	.	.	D	K	G	.	.	T	.	.	.	.	.
	Minnesota35	.	.	D	.	R	.	.	.	.	.	N	.	.	.	.	.	.	.	D	K	.	.	.	T	.	.	.	.	.
	Minnesota46	.	.	V	.	R	.	N	.	.	.	.	.	.	.	.	.	.	.	D	K	.	.	.	T	D	.	.	.	.
	Minnesota47	.	.	V	.	R	.	N	.	.	.	.	.	.	.	.	.	.	.	D	K	.	.	.	T	D	.	.	.	.
	Minnesota7	.	.	V	.	R	.	.	.	.	.	.	.	.	.	.	.	.	.	D	K	.	.	.	T	D	.	.	.	.
	Minnesota86	.	A	.	.	S	.	.	.	.	.	.	.	.	.	.	.	.	.	D	K	T	.	.	T	G	.	.	.	.
	Minnesota87	.	A	.	.	S	.	.	.	.	.	.	.	.	.	.	.	.	.	D	K	T	.	.	T	G	.	.	.	.
	Nebraska219	N	.	.	.	R	.	.	.	.	D	N	.	.	.	.	.	.	.	D	K	T	.	.	T	S	.	.	.	.
	Nebraska228	.	.	.	.	R	.	.	.	.	.	.	.	.	.	.	.	.	.	D	K	.	.	.	T	D	.	.	.	.
	Wisconsin158	.	.	I	.	.	.	N	.	.	.	.	.	.	.	.	.	.	.	D	K	G	.	.	T	.	.	.	.	.
Blue Cluster	Illinois142	.	.	A	E	.	.	A	.	.	.	K	.	.	.	.	.	.	.	D	I	.	.	.	.	D	.	.	.	.
	Illinois96	.	.	A	E	.	.	A	.	.	.	K	.	.	.	.	.	.	.	D	I	.	.	.	.	D	.	.	.	.
	Iowa148	.	.	A	E	.	.	A	.	.	.	K	.	.	.	.	.	.	.	D	I	.	.	.	.	D	.	.	.	.
	Iowa149	.	.	A	E	.	.	A	.	.	.	K	.	.	.	.	.	.	.	D	I	.	.	.	.	D	.	.	.	.
	NorthCarolina122	.	.	.	.	E	.	P	.	.	D	K	.	.	.	.	I	.	.	D	T	.	.	.	.	D	.	.	.	.
	NorthCarolina157	.	.	.	.	E	.	P	.	.	D	N	.	.	.	.	I	.	.	D	T	.	.	.	.	D	.	.	.	.
Purple Cluster	Arkansas11	.	.	.	.	.	.	.	.	.	.	.	.	.	.	.	.	.	.	.	P	.	.	.	.	.	.	.	T	.
	Arkansas14	.	.	.	.	.	.	.	.	.	.	.	.	.	.	.	.	.	.	.	P	.	.	.	.	.	.	.	T	.
	Arkansas16	.	.	.	.	.	.	N	.	.	.	.	.	.	.	.	.	.	.	.	P	.	.	.	.	.	.	.	T	.
	Illinois147	.	.	.	.	.	.	.	.	.	.	.	.	.	.	.	.	.	.	.	P	.	.	.	.	.	.	.	T	.
	Illinois9	.	.	.	.	.	.	.	.	.	.	.	.	.	.	.	.	.	.	.	P	.	.	.	.	.	.	.	.	.
	Illionios17	.	.	.	.	.	.	N	.	.	.	.	.	.	.	.	.	.	.	.	P	.	.	.	.	.	.	.	T	.
	Indiana114	.	.	.	.	.	.	I	.	.	D	.	.	.	.	.	.	.	.	.	P	.	.	.	E	.	.	.	T	.
	Iowa103	.	.	.	.	.	.	.	.	.	.	.	.	.	.	.	.	.	.	.	A	.	.	.	.	.	.	.	.	.
	Iowa108	.	.	.	.	.	.	.	.	.	.	.	.	.	.	.	.	.	.	.	A	.	.	.	.	.	.	.	.	.
	Iowa109	.	.	.	.	.	.	.	.	.	.	.	.	.	.	.	.	.	.	.	A	.	.	.	.	.	.	.	.	.
	Iowa12	.	.	.	.	.	.	A	.	.	.	.	.	.	.	.	I	.	.	.	T	.	.	.	.	.	.	.	.	.
	Iowa130	.	.	.	.	.	.	.	.	.	.	.	.	.	.	.	.	.	.	.	P	.	.	.	.	.	.	.	T	.
	Iowa150	.	.	.	.	.	.	.	.	.	.	.	.	.	.	.	.	.	.	.	P	.	.	.	.	.	.	.	T	.
	Iowa202	.	.	.	.	.	.	.	.	.	.	.	.	.	.	.	.	.	.	.	P	.	.	.	.	.	.	.	T	.
	Iowa203	.	.	.	.	.	.	.	.	.	.	.	.	.	.	.	.	.	.	.	P	.	.	.	.	.	.	.	T	.
	Iowa3	.	.	.	.	.	.	.	.	.	.	.	.	.	.	.	.	.	.	.	P	.	.	.	.	.	.	.	T	.
	Iowa64	I	.	.	.	.	.	A	.	.	.	.	.	.	.	.	.	.	.	.	T	.	.	.	E	.	.	.	.	.
	Iowa98	.	.	.	.	.	.	N	.	.	.	.	.	.	.	.	.	.	.	.	A	.	.	.	.	.	.	.	.	.
	Iowa99	.	.	N	.	.	.	.	.	.	.	.	.	.	.	.	.	.	.	.	P	.	.	.	.	.	.	.	T	.
	Minnesota1	.	.	.	.	.	.	.	.	.	D	.	.	.	.	.	.	.	.	.	P	.	.	.	.	.	.	.	.	.
	Minnesota101	.	.	.	.	.	.	.	.	.	.	.	.	.	.	.	A	.	.	.	T	.	.	.	.	.	.	.	T	.
	Minnesota13	.	.	.	.	.	.	.	.	.	.	.	.	.	.	.	.	.	.	.	P	.	.	.	.	.	.	.	T	.
	Minnesota161	.	.	.	.	D	.	.	.	.	.	.	.	.	.	.	.	.	.	.	E	.	.	.	.	D	.	.	.	.
	Minnesota18	.	.	.	.	.	.	.	.	.	D	.	.	.	.	.	.	.	.	.	P	.	.	.	.	.	.	.	.	.
	Minnesota19	.	.	.	.	.	.	.	.	.	D	.	.	.	.	.	.	.	.	.	P	.	.	.	.	.	.	.	.	.
	Minnesota2	.	.	.	.	.	.	.	.	.	.	.	.	.	.	.	.	.	.	.	P	.	.	.	.	.	.	.	T	.
	Minnesota213	I	.	.	.	.	.	.	.	.	.	.	.	.	.	.	.	.	.	.	T	.	.	.	.	.	.	.	T	.
	Minnesota6	.	.	.	.	.	.	A	.	.	.	.	.	.	.	.	I	.	.	.	T	.	.	.	.	.	.	.	D	.
	Minnesota8	.	.	.	.	.	.	.	.	.	D	.	.	.	.	.	.	.	.	.	P	.	.	.	.	.	.	.	.	.
	Missouri104	.	.	.	.	.	.	.	.	.	.	.	.	.	.	.	.	.	.	.	P	.	.	.	.	.	.	.	T	.
	Nebraska61	.	.	.	.	.	.	.	.	.	.	.	.	.	.	.	.	.	A	.	P	V	.	.	.	.	.	.	S	.
	Nebraska62	.	A	.	.	.	.	.	K	.	D	.	.	.	.	.	.	.	.	D	T	.	.	.	.	.	.	.	.	.
	NorthCarolina117	.	.	A	.	.	.	P	.	.	D	.	.	.	.	.	I	.	.	.	T	.	.	.	Q	.	.	.	.	.
	NorthCarolina205	.	.	.	.	.	.	P	.	.	D	.	.	.	.	.	I	.	.	.	T	G	.	.	.	.	.	.	.	.
	NorthCarolina81	.	.	.	.	.	.	.	.	.	D	.	.	.	.	.	V	.	.	.	T	.	.	.	.	.	.	.	.	.
	Oklahoma163	.	.	.	.	.	.	P	.	.	D	.	.	.	.	.	.	.	.	.	T	.	.	.	.	.	.	.	.	.
	Oklahoma173	.	.	.	.	.	.	P	.	.	D	.	.	.	.	.	.	.	.	.	T	.	.	.	.	.	.	.	.	.
	SouthDakota138	.	.	.	.	.	.	P	.	.	.	.	.	.	.	.	.	.	.	D	A	.	.	.	.	.	.	.	.	.
	Tennessee28	.	.	.	.	.	.	.	.	.	.	.	.	.	.	.	.	.	.	.	P	.	.	.	.	.	.	.	T	.
