# Supplementary material for: Leveraging a Validated in silico Approach to Elucidate Genotype-Specific VP7 Epitopes and Antigenic Relationships of Porcine Rotavirus A
Source: Front Genet. 2020 Jul 31;11:828. doi: 10.3389/fgene.2020.00828 (PMC7411229; doi:10.3389/fgene.2020.00828)
Supplement: Supplementary file 5 [file Table_3.xlsx]

## Sheet: Sheet1
Supplemental Table 3. Amino acid alignment of putative B cell epitopes (pBCEs) for porcine RVA G3 based on US strains obtained between 2009-2014. Clusters correspond to putative antigenic clusters shown in Figure 4.
	Amino acid position	87	88	90	91	92	94	95	96	97	99	120	122	146	147	213	242
	Consensus residue	V	E	A	R	E	N	D	D	S	K	D	T	T	A	T	N
Orange cluster	Iowa182	.	.	.	E	.	.	.	.	.	.	.	.	A	.	S	.
	Iowa190	.	.	.	E	.	.	.	.	.	.	.	.	A	.	S	.
	Iowa128	.	.	.	.	.	.	.	.	.	.	.	.	A	.	S	.
	Iowa191	.	.	.	.	.	.	.	.	.	.	.	.	A	.	S	.
	Iowa129	.	.	.	.	.	.	.	.	.	.	.	.	A	.	S	.
	Iowa127	.	.	.	.	.	.	.	.	.	.	.	.	A	.	S	.
	Iowa165	.	.	V	K	.	.	.	.	.	.	.	.	A	D	S	.
	Iowa189	.	.	V	K	.	.	.	.	.	.	.	.	A	D	S	.
	Iowa176	.	.	V	E	.	.	.	.	.	.	.	.	A	D	S	.
Green cluster	Iowa166	.	.	.	I	.	.	.	.	.	R	.	.	.	.	.	.
	Iowa177	.	.	.	G	.	.	.	.	.	.	.	.	.	.	.	.
	Iowa175	.	.	.	K	.	.	.	.	.	R	.	.	.	.	.	.
	Iowa168	.	.	.	.	.	.	.	.	.	.	.	.	.	.	.	.
	Iowa135	.	.	.	.	.	.	.	.	.	.	.	.	.	.	.	.
	Iowa186	.	.	.	.	.	.	.	.	.	.	.	.	.	.	.	.
	Iowa131	.	.	.	.	.	.	.	.	.	.	.	.	.	.	.	.
	Iowa181	.	.	.	.	.	.	.	.	.	.	.	.	.	.	.	.
	Iowa178	.	.	.	.	.	.	.	.	.	.	.	.	.	.	.	.
	Iowa174	.	.	.	.	.	.	.	.	.	.	.	.	.	.	.	.
	Iowa145	.	.	.	.	.	.	.	.	.	.	.	.	.	.	.	.
	Iowa187	.	.	.	.	.	.	.	.	.	.	.	.	.	.	.	.
	Iowa146	.	.	.	.	.	.	.	.	.	.	.	.	.	.	.	.
	Iowa126	.	.	.	.	.	.	.	.	.	.	.	.	.	.	.	.
	Iowa188	.	.	.	.	.	.	.	.	.	.	.	.	.	.	.	.
	Iowa133	.	.	.	.	.	.	.	.	.	.	.	.	.	.	.	.
	Iowa134	.	.	.	.	.	.	.	.	.	.	.	.	.	.	.	.
	Iowa201	.	.	.	.	.	.	.	.	.	.	.	.	.	.	.	.
	Iowa169	.	.	.	K	.	.	.	.	.	.	.	.	.	.	.	.
	Iowa132	.	.	.	K	.	.	.	.	.	.	.	.	.	.	.	.
	Iowa136	.	.	.	.	.	.	.	.	.	.	.	.	.	.	S	.
	Iowa137	.	.	.	.	.	.	.	.	.	.	.	.	.	.	S	.
	Missouri91	.	.	.	.	.	.	.	.	.	.	.	A	.	.	D	.
	Iowa183	.	.	.	.	.	.	.	.	.	.	.	.	I	.	N	.
	Minnesota200	.	.	.	.	.	.	.	N	.	.	.	.	D	.	N	D
Blue cluster	Minnesota88	T	.	.	T	Q	.	.	T	.	.	.	A	A	.	N	.
	Texas207	T	.	.	T	.	.	.	N	.	.	.	.	A	.	N	D
	Oklahoma70	T	.	.	T	Q	.	.	N	.	.	.	A	A	.	N	.
	NorthCarolina68	T	.	.	T	Q	.	.	N	.	.	.	A	A	.	N	.
	NorthCarolina69	T	.	.	T	Q	.	.	N	.	.	.	A	A	.	N	.
	NorthCarolina76	T	.	.	T	Q	.	.	N	.	.	.	A	A	.	N	.
