# Supplementary material for: Leveraging a Validated in silico Approach to Elucidate Genotype-Specific VP7 Epitopes and Antigenic Relationships of Porcine Rotavirus A
Source: Front Genet. 2020 Jul 31;11:828. doi: 10.3389/fgene.2020.00828 (PMC7411229; doi:10.3389/fgene.2020.00828)
Supplement: Supplementary file 6 [file Table_4.xlsx]

## Sheet: Sheet1
Supplemental Table 4. Amino acid alignment of putative B cell epitopes (pBCEs) for porcine RVA G4 based on US strains obtained between 2009-2014. Clusters correspond to putative antigenic clusters shown in Figure 4.
	Amino acid position	86	87	88	90	91	94	122	123	124	143	144	145	146	147	148	149	152	192	194	210	211	212	213	214	217	242
	Consensus residue	P	T	E	R	T	N	S	N	X	K	F	X	S	G	Q	E	I	T	K	T	N	T	X	T	T	T
Orange cluster	Oklahoma77	.	.	.	.	.	.	.	.	I	.	.	N	.	.	.	.	V	.	.	.	D	.	S	.	.	.
	Oklahoma172	.	.	.	.	.	.	.	.	I	.	.	N	.	.	.	.	V	.	.	.	D	.	S	.	.	.
	Oklahoma79	.	.	.	.	.	.	.	.	I	.	.	N	.	.	.	.	V	.	.	.	D	.	S	.	.	.
	Oklahoma75	.	.	.	.	.	.	.	.	I	.	.	N	.	.	.	.	V	.	.	.	D	.	S	.	.	.
	Oklahoma97	.	.	.	.	.	.	.	.	I	.	.	N	.	.	.	.	V	.	.	.	D	.	S	.	.	.
	Oklahoma167	.	.	.	.	.	.	.	.	I	.	.	N	.	.	.	.	V	.	.	.	D	.	S	.	.	.
	Oklahoma170	.	.	.	.	.	.	.	.	I	.	.	N	.	.	.	.	V	.	.	.	D	.	S	.	.	.
	Oklahoma89	.	.	.	.	.	.	.	.	I	.	.	N	.	.	.	.	V	.	.	.	D	.	G	.	.	.
	Oklahoma171	.	.	.	.	.	.	.	.	I	.	.	N	.	.	.	.	V	.	.	.	D	.	G	.	.	.
	Oklahoma66	.	.	.	.	.	.	.	.	I	.	.	D	.	.	.	.	V	.	.	.	D	.	S	.	.	.
	Kansas211	.	.	.	.	.	.	.	.	I	.	.	D	.	.	.	.	V	.	.	.	D	.	S	.	.	.
Green cluster	Iowa107	.	.	.	K	.	G	.	.	V	R	.	I	.	.	E	.	.	.	.	.	.	.	G	.	I	.
	Minnesota125	.	S	D	.	N	.	.	.	V	R	.	V	.	.	E	.	.	.	.	.	.	.	A	.	.	.
	Texas159	.	S	.	P	V	.	.	.	V	R	.	V	.	.	E	.	.	.	.	.	.	A	A	.	.	.
	Indiana72	.	S	.	P	.	.	.	.	V	R	.	A	.	.	E	.	.	.	.	.	.	.	N	.	.	.
	Illinois94	.	.	.	.	.	.	P	.	V	.	.	A	P	.	E	.	.	.	.	A	.	A	N	.	.	.
	Oklahoma221	.	.	.	.	.	.	P	.	V	R	.	A	.	.	E	.	.	.	.	.	.	A	N	.	.	.
	Minnesota4	.	A	.	.	.	.	.	.	V	R	.	T	.	.	.	.	.	.	.	.	.	.	N	.	.	.
	Minnesota21	.	A	.	.	.	.	.	.	V	R	.	T	.	.	.	.	.	.	.	.	.	.	N	.	.	.
	Iowa85	.	.	.	.	.	.	.	.	V	.	.	A	.	.	.	.	.	.	.	.	.	.	N	.	.	.
	Illinois83	.	.	.	.	.	.	.	D	V	.	.	A	.	.	.	.	.	.	.	.	.	.	N	.	.	.
	Indiana78	.	.	.	.	.	.	.	.	V	R	.	A	.	.	.	.	.	.	.	.	.	.	N	.	.	.
	Missouri110	.	S	.	.	.	.	.	.	V	R	.	T	.	.	E	.	.	.	.	.	.	.	A	.	.	.
	Illinois65	.	S	.	.	.	.	.	.	V	R	.	T	.	.	E	.	.	.	.	.	.	.	A	.	.	.
	Illinois106	.	S	.	.	.	.	.	.	V	.	.	T	.	.	E	.	.	.	.	.	.	.	A	.	.	.
	Oklahoma113	.	.	.	.	.	S	P	.	V	R	.	A	.	.	E	.	.	.	.	.	.	A	N	.	.	.
	Indiana119	.	S	.	P	.	.	.	.	V	R	.	A	.	.	E	.	.	.	.	.	S	.	N	.	.	.
	Oklahoma215	.	.	.	.	.	.	P	.	V	.	.	V	.	.	E	.	.	.	.	.	.	A	N	.	.	.
	Minnesota222	.	.	.	.	.	.	.	.	V	.	.	V	.	.	.	.	.	.	.	.	.	.	N	.	.	.
Blue cluster	Oklahoma197	.	.	.	.	.	.	.	.	I	R	.	I	.	.	.	.	.	.	.	.	.	I	G	.	.	.
	Oklahoma193	.	.	.	.	.	.	.	.	I	R	.	I	.	.	.	.	.	.	.	.	.	I	G	.	.	.
	Oklahoma196	.	.	.	.	.	.	.	.	I	R	.	I	.	.	.	.	.	.	.	.	.	I	G	.	.	.
	Oklahoma199	.	.	.	.	.	.	.	.	I	R	.	I	.	.	.	.	.	.	.	.	.	I	G	.	.	.
	Oklahoma184	.	.	.	.	.	.	.	D	I	R	.	I	.	.	.	.	.	.	.	.	.	I	G	.	.	.
	Oklahoma156	.	.	.	.	.	G	.	D	I	.	.	I	.	.	.	.	.	.	.	.	D	I	D	.	.	.
	Oklahoma198	.	.	.	.	.	G	.	D	I	.	.	I	.	.	.	.	.	.	.	.	D	I	D	.	.	.
